# Supplementary material for: Solvent and pH Stability of Poly(styrene-alt-maleic acid) (PSaMA) Membranes Prepared by Aqueous Phase Separation (APS)
Source: Membranes (Basel). 2021 Oct 29;11(11):835. doi: 10.3390/membranes11110835 (PMC8624750; doi:10.3390/membranes11110835)
Supplement: Supplementary file 1 [file membranes-11-00835-s001.zip]

Archive with 1 entries (1 files):
- membranes-1431031-supplementary.pdf
